# Supplementary material for: Structural and Functional Insights into Methuselah Genes of Plutella xylostella (Lepidoptera: Plutellidae): Evolutionary Adaptations and Their Responses to Chlorantraniliprole
Source: Insects. 2025 Oct 24;16(11):1092. doi: 10.3390/insects16111092 (PMC12653341; doi:10.3390/insects16111092)
Supplement: Supplementary file 1 [file insects-16-01092-s001.zip]

Archive with 1 entries (1 files):
- insects-3829694-supplementary.xlsx
