# Supplementary material for: Structural and Functional Insights into Methuselah Genes of Plutella xylostella (Lepidoptera: Plutellidae): Evolutionary Adaptations and Their Responses to Chlorantraniliprole
Source: Insects. 2025 Oct 24;16(11):1092. doi: 10.3390/insects16111092 (PMC12653341; doi:10.3390/insects16111092)
Supplement: Supplementary file 1 [file insects-16-01092-s001.zip › insects-3829694-supplementary.xlsx]

## Sheet: TableS1
Table S1: List of primers used for qPCR experiment
Primer Name	Forward (5’–3’)	Reverse (5’–3’)
PXMTH1	ACACCAGCAACAACCCTT	GCTATTCCGAGCCAACCA
PXMTH2	CCCGATGGACAAGGTTTAG	TCACCCGTCACTTCCGTTA
PXMTH3	CTTGAAGAAGACGGAGCG	GATGAAGTTGGTGATGAGGG
PXMTH4	CCATCAAGCAGGAGACCG	CGCCCATCACCATGAATAG
PXMTH5	CGGTATCCCGCTAAGGAG	CGGTGGTAAGAGCCAGAAA
PXMTH6	GCCGAGGACCCGCACAACTA	AGCAGCAGGAAGGCGAGGAG
PXMTH7	GGGCGTGCTGCTGCTGGTGA	CGCTCCGCCGTGGACTTGA
PXMTH8	ACCATCGTCGGGTTTCCA	TGCCAGCAGGGTTGAGTT
RPL32	CCAATTTACCGCCCTACC	TACCCTGTTGTCAATACCTCT
RNAi T7	TAATACGACTCACTATAGGGCAGTCGAGCTTCTTCTGGCT	TAATACGACTCACTATAGGGTAGAGGCCGTATCGTTGCTT
CYP321E1	TCGCCGAAAGTCTTCCAAAT	CGCTGGATTCGTCTTTCATC
CYP6BG1	GCGTTCTTCCACTCAGTAT	CCAGTTATGTAGTTGCTCTTC
CYP9G2	TTTGTGCCGCTGTACCTGAT	TTTGTGCCGCTGTACCTGAT
CYP6BF1	GTACAGTGCCCTGACATGCT	CCGGATGAGCTTCCACTTGT
UGT2B17	GGCTAAAGTGGTGGTGGTTG	TTAGGCGGCCACATTTCATG
PxGST2L	CGAGTTCAAGCCCAAGACCA	CCTTCTCATCTTCTTCGTAGTGGA
GST3	CTCATGAAGGGGGACCACAC	CTCATGAAGGGGGACCACAC
GST2	GACCTTGACCAGCAGTACCC	TCAGCGAATGCCTTGACCTT
